# Supplementary material for: Marker-Assisted Pyramiding of Downy Mildew-Resistant Gene Ppa3 and Black Rot-Resistant Gene Xca1bo in Popular Early Cauliflower Variety Pusa Meghna
Source: Front Plant Sci. 2021 Aug 23;12:603600. doi: 10.3389/fpls.2021.603600 (PMC8420869; doi:10.3389/fpls.2021.603600)
Supplement: Supplementary file 2 [file Table_2.xlsx]

## Sheet: Sheet1
Marker Name	GenBank ID	Motif	Left Primer	Right Primer	Supplementary Table 2: SSR marker name, genebank ID, sequence obtained from Li et al., 2011
BoGMS1162	17837739	(GA)14	AAATCTGACAAAGGCGAAA	AGAGAGAAAGGAGAGCCAA
BoGMS0661	18834114	(GA)19	ATTTGGATAGTGGATGGTG	GAAGACATTAGGGATTGTGAA
BoGMS1322	18839374	(CTTCT)5	CTCTCCAATCCTTCTTCTCAC	CCACCTTCTCCACTAATAACC
BoGMS1515	17859528	(AT)13	GTGAGAGAAGCAAACCCTT	ACCAGCAATAGAGATTCAACA
BoGMS0374	18805805	(TA)16	CATCTTCATCTCACACAAACA	ATAACCGAAATAGCAAAGTAG
BoGMS0767	23454260	(AG)17	AAACAAGTCAGATTCACCAAA	CTCTTCACCACTACCACAGTC
BoGMS0348	27018260	(AG)15	CGTGAGTGCTTCCTCTGT	TCCTTTGTCATCTTCTCCAA
BoGMS0702	23638296	(AT)18	CGTAATGGTGAAGATACTCGG	TCTAATCAAGAGCGTGTGGT
BoGMS0717	23679282	(GA)13(AG)5	GAGAAACCTATCCTGCTCAC	CTTATCAACGCACAACGAC
BoGMS1235	18726771	(AGAA)7	ATTCATCATCTCTCTCGGAA	TAAGGCTCATCTCAACTCTCA
BoGMS0407	17744468	(AAT)21	ATGGTCGCTGCCTTACCC	GCACAATAATACAACTGAAACT
BoGMS0573	23431962	(TA)21	TTTGAGGTATTGTAGCAGATT	AGCATTTGTAGTTGAGGACAG
BoGMS0501	23441435	(GA)23	ATGATGAGTTTGCTCGTTAGG	AAATCCTTCCTCCTTTCAC
BoGMS0836	18718578	(AT)16	CATAAACACACCGAACAAGAC	ACGCAATGACACACATACAC
BoGMS1486	23537974	(CT)13	AAATGTGTTCTTGGTGATG	AGGAGGGTAAGTTGGTGATT
BoGMS1495	17765872	(CA)13	TAACACTGAAACACATTGGCT	GTGAGAAAGATGACGAAGATG
BoGMS0582	26699517	(TA)21	CCTGAGTCTTGGAGCCTT	TCGTTATTAGATTTGAGTATTTG
BoGMS1020	23407424	(AG)15	CACACCCGCAGTCTCTAC	CCATTCTTCTTCTTCTTCCC
BoGMS0364	23676894	(AT)16	CCTGTCTTTGCTCATCTATTT	GCGTTAGGTTGTTGTAGGATT
BoGMS0742	23427915	(TC)17	TCTCTCTCCTCTTTGCTTTG	GTATCAGACATTATTCACACGA
BoGMS1145	27011708	(TCA)9	CTTCTCTCTTCGCATCATAAC	GTCCCTCTCCTCTCTCTCTCT
BoGMS0927	23700224	(AG)15	ACCAGAGAAGGCATACATAGA	CGAAGGAGTTTGTGAGGATAA
BoGMS0674	23431173	(AT)19	ATTCTGGTAGTTGATTTGGG	TCTATTCACAGGCTAACGG
BoGMS1042	17812094	(TC)14	ATAGTGAATAATGGAAGGCTG	GAGAGAGGAGAGAACAGAGGA
BoGMS1164	23423517	(GAA)9	CGATTCAAACTCAAACCAAC	AATAAAGAGACAGGGCGG
BoGMS0514	27021177	(GA)23	CTTCTTCCACGCTAAACATC	GGTCTATTCTTTGATTCGGTT
BoGMS1596	18746394	(TCT)8	GCACCAAGTAAAGTAAGGGAG	GTAAGTAAATGAAGCAAGCGA
BoGMS0493	17698340	(CT)24	GTTACCTCCGAAATACACCTC	GCCACTTCATCTCTATCACTC
BoGMS0447	17675928	(AT)25	ATTCCACGATTCTCTATGTTT	GATTCATTCTGGTCGGGT
BoGMS1360	17736416	(AG)13	GAGACCAGAGAAGGAGGAAC	CACTCACTATCACACACACTCA
BoGMS0282	23441680	(GA)19	CCCTTGTAGAGAGAGAGAGGA	AAACGAAATAAGATGACGAGA
BoGMS1224	27054984	(AG)14	TCTGAGCCATTGATTGATTT	CGAGGAAGAGAAGAGAAGAGA
BoGMS0632	26994558	(AG)20	ATCATCGTCCTCTTCTTCTTC	TATCATCCTTATTGGGTCTC
BoGMS0929	26784913	(AAG)10	TCAGACCCAAAGCCAGTT	TTGTGGAAGATGAAACCATT
BoGMS0545	23695120	(AG)22	CCTCTGTTTCTTTGCTCTTTG	GATTCATTGTGTGTGTGATGT
BoGMS0627	23516583	(AT)20	TGCCACCTTATTTGGAGA	GAGACTACAGGGAGGAAGAAA
BoGMS0985	23513850	(ATG)10	CAGTTCTCTCATTGGTATGCT	CATCTTGTCATCTGCCTTG
BoGMS0726	17857292	(AT)18	GTTCCGAGGGTTGTTCTT	CCATCAGGTTCAGCCATAC
BoGMS0164	23559054	(AG)28	AGAGACACACACACACACACA	AAACATAAACAAACCGAAAGG
BoGMS0665	17749405	(CT)19	TCAGAGATGAACAAGAAGCAC	GCGAACCTTTCCCAACCT
BoGMS1464	23698170	(GAA)8	CTGATGAACGGAGACACAG	AAGCAAAGCAGAGCATAAAC
BoGMS1049	26716641	(TC)14	CCACGGTCACTTCTCTATTT	CTCTGAACCAACTCCATCTCT
BoGMS1186	17613545	(CTC)9	GACTGGAACGACAACGACT	GCGGAGGTAGATTAGGGA
BoGMS0168	26745947	(TC)28	GTCTTGTATGAAGCCCAGTAG	AGAGGAAGTGTCGGGAAG
BoGMS0537	17640073	(TC)22	AAGACAACATCCCTGAAGAAC	GAGAGTCGCTGAACTAAAGAA
BoGMS0812	23430497	(TC)16	GCTGGCACATAGTTGTAATG	CTCATCTCCTCTGCTGGA
BoGMS0808	17830839	(TC)16	GTCTCCTCCACCATTATCTTT	GACCTCGTGTTTCCTTGA
